# Supplementary material for: FoxP3+ Regulatory T-Cell Quantities in Nodal T-Follicular Helper Cell Lymphomas and Peripheral T-Cell Lymphomas Not Otherwise Specified and Their Impact on Overall Survival
Source: Cancers (Basel). 2024 Nov 29;16(23):4011. doi: 10.3390/cancers16234011 (PMC11640135; doi:10.3390/cancers16234011)
Supplement: Supplementary file 1 [file cancers-16-04011-s001.zip]

Archive with 1 entries (1 files):
- cancers-3258119-supplementary.pdf
